# Supplementary material for: Non-Random Pattern of Integration for Epstein-Barr Virus with Preference for Gene-Poor Genomic Chromosomal Regions into the Genome of Burkitt Lymphoma Cell Lines
Source: Viruses. 2022 Jan 4;14(1):86. doi: 10.3390/v14010086 (PMC8781420; doi:10.3390/v14010086)
Supplement: Supplementary file 1 [file viruses-14-00086-s001.zip]

Archive with 1 entries (1 files):
- viruses-1485220-supplementary.pdf
